# Supplementary material for: A Highly Sensitive XNA-Based RT-qPCR Assay for the Identification of ALK, RET, and ROS1 Fusions in Lung Cancer
Source: Diagnostics (Basel). 2024 Feb 24;14(5):488. doi: 10.3390/diagnostics14050488 (PMC10930897; doi:10.3390/diagnostics14050488)
Supplement: Supplementary file 1 [file diagnostics-14-00488-s001.zip]

Archive with 1 entries (1 files):
- diagnostics-2861576-supplementary.pdf
